# Supplementary material for: Fitness Cost Evolution of Natural Plasmids of Staphylococcus aureus
Source: mBio. 2021 Feb 23;12(1):e03094-20. doi: 10.1128/mBio.03094-20 (PMC8545097; doi:10.1128/mBio.03094-20)
Supplement: DATA SET S1 [file mbio.03094-20-sd001.xlsx]

## Sheet: gRNAs
gRNA	gRNA coding sequence (5'-3')	score (sgRNA Scorer 2.0)	Group
2	CAAGTTTTGGGATTGTTAAGGGTTCCG	0.813148538429	Based on ori sequences
3	ACAATTAGAGAAAGAACGAG	1.31584413338	Based on rep sequences
4	ATAAATCAAGACAATATGTG	0.619475150136	Based on rep sequences
6	CTACTCATTCAAAAACGACG	1.12749180854	Based on rep sequences
9	GAAAACTATCCAACGCACTG	1.54402267977	Based on rep sequences
18	GCAATTAACACATGAAAATG	0.569990292191	Based on rep sequences
20	CAGTCTATAAAGGCTCTCAG	0.861248794436	Based on rep sequences
23	CAAAGCGACGAAAGTACACA	0.313808060864	Based on rep sequences
25	GAAACCGTTGAAGCTATGCA	0.500908763679	Based on rep sequences
27	TTAAAAGATATGACGAAAAG	0.645619341647	Based on rep sequences
28	GCTTTTAACGTAAAACAATG	0.85303901574	Based on rep sequences
32	AGGAAAAGCCAAAAGCACGT	0.710116573375	Based on rep sequences
47	CAGTCTATAAAGGCTCTCAG	0.861248794436	Based on rep sequences
48	GAAAACTATCCAACGCACTG	1.54402267977	Based on rep sequences
51	GCTTTTCTCCAAGCACAGAC	0.547368371213	Based on rep sequences
56	ATAAATCAAGACAATATGTG	0.619475150136	Based on rep sequences
60	AAAGTGGGAAACAACGCCCA	0.901749978011	Based on rep sequences
65	ACAATTAGAGAAAGAACGAG	1.31584413338	Based on rep sequences
73	TTAAAAGATATGACGAAAAG	0.645619341647	Based on rep sequences
83	CTACTCATTCAAAAACGACG	1.12749180854	Based on rep sequences
84	GAAACCGTTGAAGCTATGCA	0.500908763679	Based on rep sequences
91	AGAAAGTGGAGAAGTCATAG	0.83159773717	Based on rep sequences
94	AGGAAAAGCCAAAAGCACGT	0.710116573375	Based on rep sequences
96	CGTGCTAGAGGACGCTATGG	0.804351835553	Based on rep sequences
127	CAAAATGATAGACGAAATCG	0.755622774432	Based on rep sequences
129	TTTAGGAAGAAATACCTTTG	0.569298589815	Based on mob sequences
130	CAAGAAACTGAAAAAGTAGG	0.832120636274	Based on mob sequences
137	ATAATGAATGGCGAAAACGG	0.924060413045	Based on mob sequences

## Sheet: Plasmids-gRNAs
			Based on ori sequences	Based on rep sequences																								Based on mob sequences
Plasmid	Host	GenBank Acc. No.	gRNA_2	gRNA_3	gRNA_4	gRNA_6	gRNA_9	gRNA_18	gRNA_20	gRNA_23	gRNA_25	gRNA_27	gRNA_28	gRNA_32	gRNA_47	gRNA_48	gRNA_51	gRNA_56	gRNA_60	gRNA_65	gRNA_73	gRNA_83	gRNA_84	gRNA_91	gRNA_94	gRNA_96	gRNA_127	gRNA_129	gRNA_130	gRNA_137
1	Staphylococcus epidermidis	NZ_HG813246.1
2	Staphylococcus aureus	NZ_LN831037.1
2	Staphylococcus aureus	NZ_LT009691.1	x	x							x			x						x					x
2	Staphylococcus epidermidis	NZ_LT571450.1
2	Staphylococcus epidermidis	NZ_HG813245.1
3	Staphylococcus aureus	NZ_LN831038.1																										x	x
3	Staphylococcus epidermidis	NZ_LT571451.1							x						x									x
3	Staphylococcus epidermidis	NZ_HG813244.1
4	Staphylococcus epidermidis	NZ_HG813243.1					x									x												x	x
AM1_232	Staphylococcus sp.	NZ_CP013300.1
EDINA	Staphylococcus aureus	NC_010077.1								x	x
II	Staphylococcus aureus	NZ_LT671860.1	x								x
J3358	Staphylococcus aureus	NC_001763.1					x									x												x	x
p18805-P03	Staphylococcus aureus	NC_019150.1	x			x																x
p18806-P03	Staphylococcus aureus	NC_018956.1	x			x																x
p18807-P01	Staphylococcus aureus	NC_018958.1	x									x		x					x		x				x
p18807-P03	Staphylococcus aureus	NC_018957.1	x			x																x
p18808-P01	Staphylococcus aureus	NC_018960.1	x									x		x					x		x				x
p18808-P03	Staphylococcus aureus	NC_018959.1	x			x																x
p18809-P03	Staphylococcus aureus	NC_018961.1	x			x																x
p18809-P04	Staphylococcus aureus	NC_018968.1	x	x	x					x								x		x
p18810-P03	Staphylococcus aureus	NC_018963.1	x			x																x
p18811-P01	Staphylococcus aureus	NC_018975.1	x									x		x					x		x				x
p18811-P03	Staphylococcus aureus	NC_018974.1	x			x																x
p18813-P03	Staphylococcus aureus	NC_018967.1
p19321-P01	Staphylococcus aureus	NC_018969.1	x						x						x									x
p19321-P03	Staphylococcus aureus	NC_018976.1	x								x
p21	Staphylococcus aureus	NC_002517.1			x					x								x
p7313178-1	Staphylococcus hyicus	NC_016140.1							x						x									x
p9811071-1	Staphylococcus hyicus	NC_016139.1
p9b	Staphylococcus aureus	NC_019143.1							x						x									x
paadD	Staphylococcus aureus	NZ_CP014695.1
pACK1	Staphylococcus simulans	NC_013944.1	x
pACK2	Staphylococcus simulans	NC_015173.2
pACK3	Staphylococcus simulans	NC_013945.1																								x
pACK4	Staphylococcus simulans	NC_013033.1
pACK5	Staphylococcus simulans	NC_015176.1
pACK6	Staphylococcus sciuri	NC_006974.1
pAVX	Staphylococcus aureus	NC_013453.1
pAVY	Staphylococcus aureus	NC_013451.1
pAYP1020	Staphylococcus capitis	NZ_CP007602.1	x
pBe62	Staphylococcus aureus	NZ_CP012014.1	x					x									x										x
pBmb9393	Staphylococcus aureus	NC_021657.1	x					x									x										x
pBORa53	Staphylococcus aureus	NC_013550.1	x							x												x
pC194	Staphylococcus aureus	NC_002013.1	x					x									x
pC194-like	Staphylococcus sciuri	NC_010626.1	x					x									x										x
pC2014-1	Staphylococcus equorum	NZ_CP013715.1
pC2014-2	Staphylococcus equorum	NZ_CP013716.1	x
pC2014-3	Staphylococcus equorum	NZ_CP013717.1									x
pC2014-4	Staphylococcus equorum	NZ_CP013718.1
pC2014-5	Staphylococcus equorum	NZ_CP013719.1
pC221	Staphylococcus aureus	NC_002129.1
pC221	Staphylococcus aureus	NC_006977.1
pC223	Staphylococcus aureus	NC_005243.1	x
pCA12	Staphylococcus aureus	NZ_CP007673.1	x								x															x
pCA15	Staphylococcus aureus	NZ_CP007675.1																					x
pCH91	Staphylococcus aureus	NC_020227.1	x
pCM05	Staphylococcus aureus	NC_013323.1		x																x
pCPS32	Staphylococcus aureus	NC_019141.1
pCPS49	Staphylococcus aureus	NC_019142.1
pDJ91S	Staphylococcus aureus	NC_023313.1	x
pDLK1	Staphylococcus aureus	NC_019139.1							x						x									x
pDLK2	Staphylococcus aureus	NC_019140.1						x									x										x
pDLK3	Staphylococcus aureus	NC_013969.1
pE194	Staphylococcus aureus	NC_005908.1	x
pETB	Staphylococcus aureus	NC_003265.1
pETB	Staphylococcus aureus	NC_022598.1	x
pFDA209P	Staphylococcus aureus	NZ_AP014943.1	x	x	x					x								x		x
pGO1	Staphylococcus aureus	NC_012547.1											x																	x
pGR2A	Staphylococcus aureus	NZ_CP010403.1
pGR2B	Staphylococcus aureus	NZ_CP010404.1	x						x						x									x
pGv51	Staphylococcus aureus	NZ_CP012016.1	x					x									x										x
pGv88	Staphylococcus aureus	NZ_CP012017.1						x									x										x
pHUV05-01	Staphylococcus aureus	NZ_CP007677.1									x
pHUV05-02	Staphylococcus aureus	NZ_CP007678.1	x								x
pHUV05-03	Staphylococcus aureus	NZ_CP007679.1	x
pI1T1	Staphylococcus aureus	NC_020530.1									x
pI258	Staphylococcus aureus	NC_013319.1	x
pI2T2	Staphylococcus aureus	NC_020531.1	x								x
pI3T3	Staphylococcus aureus	NC_020565.1	x								x			x							x				x
pI4T8	Staphylococcus aureus	NC_020534.1									x
pI5S5	Staphylococcus aureus	NC_020535.1	x																											x
pI6T6	Staphylococcus aureus	NC_020567.1	x								x			x											x
pI7S6	Staphylococcus aureus	NC_020538.1	x								x
pI8T7	Staphylococcus aureus	NC_020539.1									x
pKH12	Staphylococcus aureus	NC_010687.1	x									x		x					x		x				x
pKH13	Staphylococcus aureus	NC_010426.1	x					x									x										x
pKH14	Staphylococcus aureus	NC_010428.1	x											x							x				x
pKH15	Staphylococcus aureus	NC_010427.1	x					x									x										x
pKH16	Staphylococcus aureus	NC_010262.1					x									x												x	x
pKH17	Staphylococcus aureus	NC_010284.1	x				x									x													x
pKH19	Staphylococcus aureus	NC_010685.1							x						x									x
pKH20	Staphylococcus aureus	NC_010686.1							x						x									x
pKH21	Staphylococcus aureus	NC_010684.1
pKH3	Staphylococcus aureus	NC_005020.1										x		x					x		x				x
pKH6	Staphylococcus aureus	NC_001767.1					x									x												x	x
pKH7	Staphylococcus aureus	NC_002096.1																											x
pKKS49	Staphylococcus aureus	NC_019149.1
pKKS627	Staphylococcus aureus	NC_014156.1
pKKS825	Staphylococcus aureus	NC_013034.2
pKKS966	Staphylococcus hyicus	NC_015171.1	x
pLEW6932	Staphylococcus sp.	NC_009130.1	x																				x
pLGA251	Staphylococcus aureus	NC_017348.1	x									x		x					x		x				x
plinE154	Staphylococcus aureus	NZ_CP014694.1	x
pLNU1	Staphylococcus chromogenes	NC_007768.1	x
pLNU2	Staphylococcus simulans	NC_007769.1																	x
pLNU3	Staphylococcus haemolyticus	NC_007770.1	x																x
pLNU4	Staphylococcus chromogenes	NC_007771.1	x									x	x								x
pLNU5	Staphylococcus simulans	NC_008351.1	x									x	x								x
pLNU6	Staphylococcus epidermidis	NC_008356.1	x									x	x								x
pLNU7	Staphylococcus haemolyticus	NC_008353.1	x									x	x						x		x
pLNU8	Staphylococcus chromogenes	NC_008352.1	x																x
pLNU9	Staphylococcus chromogenes	NC_008354.1															x										x
pLUG10	Staphylococcus lugdunensis	NC_002093.1	x
pLUH01	Staphylococcus aureus	NC_017346.1	x																x
pLUH02	Staphylococcus aureus	NC_017344.1	x								x												x
pLW043	Staphylococcus aureus	NC_005054.1	x
pM121	Staphylococcus aureus	NZ_CP007671.1									x												x
pMCPSe216-01	Staphylococcus epidermidis	NC_024966.1	x				x									x												x	x
pMI	Staphylococcus aureus	NZ_AP017321.1											x
pMSA16	Staphylococcus aureus	NC_019144.1	x
pMW2	Staphylococcus aureus	NC_005011.1	x
pN315	Staphylococcus aureus	NC_003140.1	x	x	x													x		x
pNCCP14558	Staphylococcus aureus	NZ_CP013954.1	x			x				x												x
pNCCP14562	Staphylococcus aureus	NZ_CP013956.1		x	x	x				x										x		x
pNE131	Staphylococcus epidermidis	NC_001390.1							x						x									x
pNS1	Staphylococcus aureus	NC_001391.1	x				x									x												x
pNVH01	Staphylococcus aureus	NC_004562.1										x							x		x
pPI-1	Staphylococcus warneri	NC_005207.3	x
pPI-2	Staphylococcus warneri	NC_005208.1	x
pPM1	Staphylococcus aureus	NC_019148.1				x																x							x
pPR9	Staphylococcus aureus	NC_013653.1	x																											x
pRIVM1295-1	Staphylococcus aureus	NZ_CP013617.1							x						x									x
pRIVM1295-2	Staphylococcus aureus	NZ_CP013618.1										x	x						x		x
pRIVM1607	Staphylococcus aureus	NZ_CP013620.1	x
pRIVM6519-1	Staphylococcus aureus	NZ_CP015174.1
pRIVM6519-2	Staphylococcus aureus	NZ_CP015175.1
pRJ6	Staphylococcus aureus	NC_011522.1
pRJ9	Staphylococcus aureus	NC_025194.1
pS0385-1	Staphylococcus aureus	NC_017334.1	x				x									x												x	x
pS0385-2	Staphylococcus aureus	NC_017335.1
pS0385-3	Staphylococcus aureus	NC_017336.1										x	x						x		x
pS194	Staphylococcus aureus	NC_005564.1	x
pS1945	Staphylococcus aureus	NZ_CP009362.1	x	x	x													x		x
pSA1308	Staphylococcus aureus	NC_007928.1	x									x		x					x		x				x
pSA1379	Staphylococcus aureus	NC_007931.1	x			x																x
pSA268	Staphylococcus aureus	NC_023278.1	x			x																x
pSA564	Staphylococcus aureus	NZ_CP010891.1
pSA737	Staphylococcus aureus	NC_021076.1
pSA8589	Staphylococcus aureus	NC_021230.1	x
pSaa6159	Staphylococcus aureus	NC_017339.1	x	x	x					x								x		x
pSAS	Staphylococcus aureus	NC_005951.1		x	x					x								x		x
pSCFS1	Staphylococcus sciuri	NC_005076.1
pSE-12228-01	Staphylococcus epidermidis	NC_005008.1					x				x					x												x	x
pSE-12228-02	Staphylococcus epidermidis	NC_005007.1
pSE-12228-03	Staphylococcus epidermidis	NC_005006.1
pSE-12228-04	Staphylococcus epidermidis	NC_005005.1																								x
pSE-12228-05	Staphylococcus epidermidis	NC_005004.1	x
pSE-12228-06	Staphylococcus epidermidis	NC_005003.1
pSepCH	Staphylococcus epidermidis	NC_003969.1
pSERP	Staphylococcus epidermidis	NC_006663.1
pSES22	Staphylococcus saprophyticus	NC_007621.1
pSH108	Staphylococcus haemolyticus	NZ_CP013912.1	x
pSHaeA	Staphylococcus haemolyticus	NC_007169.1											x						x
pSHaeB	Staphylococcus haemolyticus	NC_007170.1							x						x									x
pSHaeC	Staphylococcus haemolyticus	NC_007171.1	x
pSJH101	Staphylococcus aureus	NC_009619.1	x			x				x												x
pSJH901	Staphylococcus aureus	NC_009477.1				x				x												x
pSK1	Staphylococcus aureus	NC_014369.1
pSK103	Staphylococcus epidermidis	NC_013394.1
pSK105	Staphylococcus epidermidis	NC_013393.1	x
pSK108	Staphylococcus epidermidis	NC_013395.1																	x
pSK156	Staphylococcus aureus	NC_013348.1								x
pSK3	Staphylococcus aureus	NC_001994.1	x
pSK41	Staphylococcus aureus	NC_005024.1											x																	x
pSK6	Staphylococcus aureus	NC_001995.1
pSK62	Staphylococcus aureus	NC_013347.1									x															x
pSK639	Staphylococcus epidermidis	NC_005566.1	x
pSK67	Staphylococcus aureus	NC_019010.1	x
pSK67-M1	Staphylococcus aureus	NC_021060.1									x
pSK76	Staphylococcus aureus	NC_013352.1	x																							x
pSM52	Staphylococcus aureus	NC_025022.1																									x
pSN2	Staphylococcus aureus	NC_005565.1	x
pSP187	Staphylococcus pasteuri	NC_007167.1
pSS-03	Staphylococcus arlettae	NC_016054.1	x
pSSAP1	Staphylococcus saprophyticus	NC_015432.1
pSSAP2	Staphylococcus saprophyticus	NC_016643.1	x								x
pSSP1	Staphylococcus saprophyticus	NC_007351.1	x														x
pSSP2	Staphylococcus saprophyticus	NC_007352.1	x
pST20130938	Staphylococcus aureus	NZ_CP012973.1	x	x	x					x								x		x
pST20130939	Staphylococcus aureus	NZ_CP012971.1	x	x	x					x								x		x
pST20130940	Staphylococcus aureus	NZ_CP012980.1	x	x	x					x								x		x
pST20130942	Staphylococcus aureus	NZ_CP012977.1	x			x				x												x
pST20130943	Staphylococcus aureus	NZ_CP012975.1	x			x				x												x
pST75	Staphylococcus aureus	NC_016942.1				x								x								x			x	x
pSTE1	Staphylococcus hyicus	NC_020237.1
pSTE2	Staphylococcus lentus	NC_006871.1					x		x						x	x								x				x	x
pStO2014-01	Staphylococcus condimenti	NZ_CP018777.1	x
pSW174	Staphylococcus warneri	NC_007165.1	x				x									x
pSW49	Staphylococcus warneri	NC_007166.1
pSWS2889	Staphylococcus aureus	NC_023385.1
pSWS371	Staphylococcus aureus	NC_024963.1							x						x									x
pSWS372	Staphylococcus aureus	NC_024964.1
pSWS47	Staphylococcus epidermidis	NC_022618.1
pSZ4	Staphylococcus warneri	NC_020165.1
pT181	Staphylococcus aureus	NC_001393.1	x				x									x												x	x
pT181	Staphylococcus aureus	NC_006629.2					x									x												x	x
pT181	Staphylococcus aureus	NC_013452.1					x									x												x	x
pT48	Staphylococcus aureus	NC_001395.1							x						x									x
pTW20_1	Staphylococcus aureus	NC_017352.1																								x
pTW20_2	Staphylococcus aureus	NC_017332.1	x									x		x					x		x				x
pTZ2162	Staphylococcus aureus	NC_010419.1								x
pTZ4	Staphylococcus aureus	NC_010111.1
pUB101	Staphylococcus aureus	NC_005127.1
pUB110	Staphylococcus aureus	NC_001384.1
pUR2355	Staphylococcus aureus	NC_019145.1
pUR3036	Staphylococcus epidermidis	NC_019303.1	x
pUR3912	Staphylococcus aureus	NC_020183.2						x									x										x
pUR3937	Staphylococcus epidermidis	NC_019304.1
pUR4128	Staphylococcus aureus	NC_019147.1	x
pUR5425	Staphylococcus aureus	NC_019146.1	x									x	x								x
pUSA01	Staphylococcus aureus	NC_007790.1	x									x							x		x				x
pUSA01-HOU	Staphylococcus aureus	NC_012417.1	x									x		x					x		x				x
pUSA01-ISMMS	Staphylococcus aureus	NZ_CP007177.1
pUSA02	Staphylococcus aureus	NC_007791.1	x				x				x					x												x	x
pUSA02-ISMMS	Staphylococcus aureus	NZ_CP007178.1										x		x					x		x				x
pUSA03	Staphylococcus aureus	NC_007792.1	x																											x
pUSA300HOUMR	Staphylococcus aureus	NC_010063.1	x
pUSA300HOUMS	Staphylococcus aureus	NC_010066.1	x																				x			x
pUSA500	Staphylococcus aureus	NZ_CP007500.1																					x
pV030-8	Staphylococcus aureus	NC_010279.1	x
pV2200	Staphylococcus aureus	NZ_CP007658.1	x				x									x
pV521	Staphylococcus aureus	NZ_CP013958.1									x
pVGA	Staphylococcus aureus	NC_011605.1
pVR-MSSA_01	Staphylococcus aureus	NZ_CP012594.1
pVR-MSSA_02	Staphylococcus aureus	NZ_CP012595.1	x
pVR-MSSA_03	Staphylococcus aureus	NZ_CP012596.1									x
pvSw1	Staphylococcus warneri	NC_020274.1
pvSw2	Staphylococcus warneri	NC_020264.1
pvSw3	Staphylococcus warneri	NC_020265.1
pvSw4	Staphylococcus warneri	NC_020266.1									x
pvSw5	Staphylococcus warneri	NC_020267.1	x
pvSw6	Staphylococcus warneri	NC_020268.1
pvSw7	Staphylococcus warneri	NC_020269.1	x
pWBG1773	Staphylococcus aureus	NC_010616.1
pWBG738	Staphylococcus aureus	NC_007209.1	x						x						x									x
pWBG744	Staphylococcus aureus	NC_018972.1									x
pWBG745	Staphylococcus aureus	NC_013325.1
pWBG746	Staphylococcus aureus	NC_013326.1				x																x
pWBG747	Staphylococcus aureus	NC_018952.1				x																x
pWBG749	Staphylococcus aureus	NC_013327.1	x
pWBG750	Staphylococcus aureus	NC_013290.1	x	x	x					x								x		x
pWBG751	Staphylococcus aureus	NC_013291.1																						x
pWBG752	Staphylococcus aureus	NC_013292.1	x			x				x												x
pWBG753	Staphylococcus aureus	NC_013328.1	x
pWBG754	Staphylococcus aureus	NC_013350.1				x
pWBG757	Staphylococcus aureus	NC_013293.1	x	x	x					x								x		x
pWBG758	Staphylococcus aureus	NC_013329.1
pWBG759	Staphylococcus aureus	NC_013330.1	x			x				x												x
pWBG763	Staphylococcus aureus	NC_013313.1		x	x					x								x		x
pWBG764	Staphylococcus aureus	NC_019011.1
pZ172_1	Staphylococcus aureus	NC_022610.1	x																							x
pZ172_2	Staphylococcus aureus	NC_022605.1										x		x					x		x				x
SAP008A	Staphylococcus sp.	NC_013371.1
SAP012A	Staphylococcus aureus	NC_013318.1	x								x
SAP014A	Staphylococcus aureus	NC_013320.1	x																											x
SAP015A	Staphylococcus aureus	NC_013289.1	x			x																x
SAP016A	Staphylococcus epidermidis	NC_013372.1	x
SAP017A	Staphylococcus aureus	NC_013321.1	x								x												x
SAP018A	Staphylococcus sp.	NC_013387.1
SAP018B	Staphylococcus sp.	NC_013388.1
SAP019A	Staphylococcus aureus	NC_013322.1	x	x	x													x		x
SAP020A	Staphylococcus sp.	NC_013373.1
SAP027A	Staphylococcus aureus	NC_013324.1	x			x				x												x
SAP045A	Staphylococcus epidermidis	NC_013374.1
SAP046A	Staphylococcus aureus	NC_013294.1	x			x				x												x
SAP046B	Staphylococcus aureus	NC_013295.1	x									x		x					x		x				x
SAP047A	Staphylococcus aureus	NC_013331.1	x	x	x													x		x
SAP048A	Staphylococcus aureus	NC_019007.1	x								x
SAP049A	Staphylococcus aureus	NC_013296.1	x			x				x												x
SAP049B	Staphylococcus aureus	NC_013297.1	x									x		x					x		x				x
SAP050A	Staphylococcus aureus	NC_013298.1	x			x				x												x
SAP051A	Staphylococcus aureus	NC_013299.1	x			x																x
SAP051B	Staphylococcus aureus	NC_013300.1	x									x		x					x		x				x
SAP052A	Staphylococcus aureus	NC_013332.1	x							x
SAP053A	Staphylococcus aureus	NC_013301.1	x	x	x					x								x		x
SAP055A	Staphylococcus aureus	NC_013333.1	x
SAP057A	Staphylococcus aureus	NC_013334.1	x
SAP060A	Staphylococcus aureus	NC_013335.1	x								x
SAP060B	Staphylococcus aureus	NC_013336.1					x									x			x									x	x
SAP063A	Staphylococcus aureus	NC_013351.1	x								x	x							x		x					x
SAP064A	Staphylococcus aureus	NC_013337.1	x								x
SAP065A	Staphylococcus aureus	NC_013314.1	x					x									x										x
SAP068A	Staphylococcus aureus	NC_013338.1																												x
SAP069A	Staphylococcus aureus	NC_013339.1	x																											x
SAP070A	Staphylococcus aureus	NC_013302.1												x											x
SAP072A	Staphylococcus aureus	NC_013303.1	x	x	x					x								x		x
SAP073A	Staphylococcus aureus	NC_013304.1	x	x	x					x										x
SAP074A	Staphylococcus aureus	NC_019008.1	x																							x
SAP076A	Staphylococcus aureus	NC_013340.1	x	x	x						x									x
SAP077A	Staphylococcus aureus	NC_018965.1	x	x	x						x							x		x			x
SAP077B	Staphylococcus aureus	NC_013341.1
SAP078A	Staphylococcus aureus	NC_019009.1	x								x
SAP078B	Staphylococcus aureus	NC_013305.1							x						x									x
SAP079A	Staphylococcus aureus	NC_013342.1	x																											x
SAP080A	Staphylococcus aureus	NC_013343.1																												x
SAP082A	Staphylococcus aureus	NC_013344.1	x																											x
SAP084A	Staphylococcus aureus	NC_013306.1
SAP085A	Staphylococcus aureus	NC_013307.1					x									x												x	x
SAP085B	Staphylococcus aureus	NC_013345.1
SAP087A	Staphylococcus aureus	NC_013346.1
SAP089A	Staphylococcus aureus	NC_013308.1
SAP093A	Staphylococcus aureus	NC_013309.1																										x	x
SAP093B	Staphylococcus aureus	NC_013310.1
SAP094A	Staphylococcus aureus	NC_013311.1					x									x												x	x
SAP095B	Staphylococcus aureus	NC_013312.1					x									x
SAP099B	Staphylococcus aureus	NC_013349.1
SAP104A	Staphylococcus aureus	NC_013375.2										x		x					x		x				x
SAP104B	Staphylococcus aureus	NC_013376.2
SAP105A	Staphylococcus epidermidis	NC_013377.1
SAP105B	Staphylococcus epidermidis	NC_013378.1
SAP106A	Staphylococcus epidermidis	NC_013379.2	x																							x
SAP106B	Staphylococcus epidermidis	NC_013380.1
SAP107A	Staphylococcus epidermidis	NC_013381.1	x
SAP107B	Staphylococcus epidermidis	NC_013382.1
SAP108A	Staphylococcus epidermidis	NC_013389.1	x																				x
SAP108B	Staphylococcus epidermidis	NC_013390.1
SAP108C	Staphylococcus epidermidis	NC_013391.1
SAP108D	Staphylococcus epidermidis	NC_013392.2																	x
SAP110A	Staphylococcus epidermidis	NC_013383.1
SAP110B	Staphylococcus epidermidis	NC_013384.1
unnamed	Staphylococcus agnetis	NZ_CP009624.1
unnamed	Staphylococcus aureus	NC_021552.1	x	x	x													x		x
unnamed	Staphylococcus aureus	NZ_CP007455.1	x
unnamed	Staphylococcus aureus	NZ_CP014063.1				x					x											x	x
unnamed	Staphylococcus aureus	NZ_CP011529.1	x			x				x				x								x			x
unnamed	Staphylococcus aureus	NC_022126.1	x								x
unnamed	Staphylococcus aureus	NC_022227.1	x									x		x					x		x				x
unnamed	Staphylococcus aureus	NZ_CP011527.1	x	x	x	x				x								x		x		x
unnamed	Staphylococcus aureus	NZ_CP012757.1	x
unnamed	Staphylococcus aureus	NZ_CP012118.1	x			x				x												x
unnamed	Staphylococcus aureus	NZ_CP012121.1								x
unnamed	Staphylococcus aureus	NC_017345.1				x				x												x
unnamed	Staphylococcus epidermidis	NZ_CP009047.1
unnamed	Staphylococcus hyicus	NC_016137.1
unnamed	Staphylococcus saprophyticus	NZ_CP014058.1
unnamed	Staphylococcus xylosus	NZ_CP007209.1
unnamed1	Staphylococcus equorum	NZ_CP013981.1	x
unnamed1	Staphylococcus saprophyticus	NZ_CP014114.1
unnamed2	Staphylococcus aureus	NC_022228.1							x						x									x
unnamed2	Staphylococcus equorum	NZ_CP013982.1	x
unnamed2	Staphylococcus saprophyticus	NZ_CP014115.1	x
unnamed3	Staphylococcus equorum	NZ_CP013983.1																	x
UTSW55_1	Staphylococcus aureus	NZ_CP013227.1
UTSW55_2	Staphylococcus aureus	NZ_CP013228.1	x			x																x
UTSW55_3	Staphylococcus aureus	NZ_CP013229.1	x			x				x												x
UTSW55_4	Staphylococcus aureus	NZ_CP013230.1	x			x				x												x
VRSAp	Staphylococcus aureus	NC_002774.1
Plasmids targeted by each gRNA			173	24	23	36	20	11	17	38	37	26	11	23	17	20	13	20	31	24	28	36	10	18	24	12	12	18	20	11
